# Supplementary material for: MiR-369-3p participates in endometrioid adenocarcinoma via the regulation of autophagy
Source: Cancer Cell Int. 2019 Jul 11;19:178. doi: 10.1186/s12935-019-0897-8 (PMC6624956; doi:10.1186/s12935-019-0897-8)
Supplement: Supplementary file 1 — Additional file 1: Table S1. Functional enrichment analysis identified 427 GO terms enriched by miR-369-3p gene targets, categorized into 17 molecular functions (MF), 253 biological processes (BP), and 17 cellular components (CC). [file 12935_2019_897_MOESM1_ESM.xls]

## Sheet: BP
#Column "GO.ID" stands for the ID of gene ontology term
#Column "Term" stands for the name of gene ontology term
#Column "Ontology" stands for the ontology of GOID belongs to
#Column "Count" stands for the number of DE genes associated with the listed GOID
#Column "Pop.Hits" stands for the number of background population genes associated with the listed GOID
#Column "List.Total" stands for the total number of DE genes
#Column "Pop.Total" stands for the total number of background population genes
#Column "Fold.Enrichment" stands for the Fold Enrichment value of the GOID, it equals (Count/Pop.Hits)/(List.Total/Pop.Total)
#Column "Pvalue" stands for the significance testing value of the GOID
#Column "FDR" stands for the false discovery rate of the GOID, using Benjamini & Hochberg (1995) method
#Column "Enrichment.Score" stands for the Enrichment Score value of the GOID, it equals (-log10(Pvalue))
#Column "Gene.Ratio" stands for the Gene Ratio value genes associated with the GOID, it equals (Count/List.Total)
#Column "GENES" stands for the DE genes associated with the GOID
GO.ID	Term	Ontology	Count	Pop.Hits	List.Total	Pop.Total	Fold.Enrichment	Pvalue	FDR	Enrichment.Score	Gene.Ratio	GENES
GO:0032318	regulation of Ras GTPase activity	Biological process	14	336	246	16119	2.73018	0.000676426	0.510157	3.16978	0.0569106	ARFGAP3//EPHA5//FARP1//DOCK9//PLEKHG7//SRGAP1//ASAP3//DENND2C//DENND1B//DENND6A//RGL1//RALGPS1//ADCYAP1//SRGAP2
GO:1902692	regulation of neuroblast proliferation	Biological process	4	27	246	16119	9.70732	0.000704818	0.510157	3.15192	0.0162602	DISC1//VAX1//CTNNA1//BDNF
GO:0031329	regulation of cellular catabolic process	Biological process	25	823	246	16119	1.99041	0.000827489	0.510157	3.08224	0.101626	ABL2//RB1CC1//BNIP3//ARFGAP3//EPHA5//FARP1//DOCK9//PLEKHG7//SRGAP1//FHIT//FBXO22//AHSA2//ASAP3//DENND2C//DENND1B//DENND6A//RGL1//RALGPS1//ADCYAP1//SRGAP2//SNX18//MON2//PLCE1//ENTPD5//DISC1
GO:0021694	cerebellar Purkinje cell layer formation	Biological process	3	13	246	16119	15.121	0.000896792	0.510157	3.04731	0.0121951	RORA//ATXN2//CACNA1A
GO:0021702	cerebellar Purkinje cell differentiation	Biological process	3	13	246	16119	15.121	0.000896792	0.510157	3.04731	0.0121951	RORA//ATXN2//CACNA1A
GO:0021692	cerebellar Purkinje cell layer morphogenesis	Biological process	3	14	246	16119	14.0409	0.00112856	0.510157	2.94748	0.0121951	RORA//ATXN2//CACNA1A
GO:0048513	organ development	Biological process	63	2861	246	16119	1.44286	0.00119775	0.510157	2.92163	0.256098	OTOR//ADCYAP1//CTNNA1//ARG2//BDNF//BCL2L11//PCSK5//GATA6//ONECUT2//RB1CC1//TTPA//TFAP2C//ALPL//FGF9//EIF2AK3//PPP4R2//COL24A1//HERC6//ATP11C//WHSC1//GJA5//TBX5//HEY1//BMPR1A//VAX1//CADM2//BAG3//PLCE1//JPH1//HK2//PRLR//GIGYF2//CACNA1A//RORA//ATXN2//EPHA5//SEMA3A//DISC1//SRGAP2//IFNA7//IFNA14//IFNA16//TFRC//LRP2//NOTO//IGFBP5//COL4A4//MPZL2//KLF5//COPS2//MYO5A//TNFRSF11B//PAX1//TNFSF8//CD1D//FBXO22…
GO:0048732	gland development	Biological process	15	399	246	16119	2.46332	0.00124749	0.510157	2.90396	0.0609756	GATA6//ONECUT2//RB1CC1//HK2//PRLR//EIF2AK3//ADCYAP1//BMPR1A//BCL2L11//PAX1//TFAP2C//IGFBP5//SEMA3A//NTN4//CPB2
GO:0032320	positive regulation of Ras GTPase activity	Biological process	12	282	246	16119	2.78827	0.0013537	0.510157	2.86848	0.0487805	FARP1//DOCK9//PLEKHG7//SRGAP1//ASAP3//DENND2C//DENND1B//DENND6A//RGL1//RALGPS1//ADCYAP1//SRGAP2
GO:0010721	negative regulation of cell development	Biological process	8	140	246	16119	3.74425	0.00139106	0.510157	2.85666	0.0325203	VAX1//CTNNA1//BDNF//TBX5//SEMA3A//BMPR1A//ADCYAP1//TTPA
GO:2000647	negative regulation of stem cell proliferation	Biological process	3	15	246	16119	13.1049	0.00139487	0.510157	2.85547	0.0121951	VAX1//CTNNA1//BDNF
GO:0046578	regulation of Ras protein signal transduction	Biological process	15	405	246	16119	2.42683	0.00144534	0.510157	2.84003	0.0609756	ARFGAP3//EPHA5//FARP1//DOCK9//PLEKHG7//SRGAP1//RALGPS1//ASAP3//DENND2C//DENND1B//DENND6A//RGL1//ADCYAP1//SRGAP2//PLCE1
GO:0033121	regulation of purine nucleotide catabolic process	Biological process	18	544	246	16119	2.16809	0.00178025	0.510157	2.74952	0.0731707	ARFGAP3//EPHA5//FARP1//DOCK9//PLEKHG7//SRGAP1//AHSA2//ASAP3//DENND2C//DENND1B//DENND6A//RGL1//RALGPS1//ADCYAP1//SRGAP2//SNX18//MON2//PLCE1
GO:0043087	regulation of GTPase activity	Biological process	17	500	246	16119	2.22783	0.00178659	0.510157	2.74798	0.0691057	ARFGAP3//EPHA5//FARP1//DOCK9//PLEKHG7//SRGAP1//ASAP3//DENND2C//DENND1B//DENND6A//RGL1//RALGPS1//ADCYAP1//SRGAP2//SNX18//MON2//PLCE1
GO:0072091	regulation of stem cell proliferation	Biological process	6	84	246	16119	4.68031	0.00179074	0.510157	2.74697	0.0243902	DISC1//FGF9//BMPR1A//VAX1//CTNNA1//BDNF
GO:0030811	regulation of nucleotide catabolic process	Biological process	18	545	246	16119	2.16411	0.00181635	0.510157	2.7408	0.0731707	ARFGAP3//EPHA5//FARP1//DOCK9//PLEKHG7//SRGAP1//AHSA2//ASAP3//DENND2C//DENND1B//DENND6A//RGL1//RALGPS1//ADCYAP1//SRGAP2//SNX18//MON2//PLCE1
GO:0033124	regulation of GTP catabolic process	Biological process	17	502	246	16119	2.21895	0.00186321	0.510157	2.72974	0.0691057	ARFGAP3//EPHA5//FARP1//DOCK9//PLEKHG7//SRGAP1//ASAP3//DENND2C//DENND1B//DENND6A//RGL1//RALGPS1//ADCYAP1//SRGAP2//SNX18//MON2//PLCE1
GO:0046661	male sex differentiation	Biological process	8	148	246	16119	3.54186	0.00197804	0.510157	2.70377	0.0325203	BMPR1A//BCL2L11//CTNNA1//FGF9//GATA6//TFAP2C//AKAP9//SEMA3A
GO:0003283	atrial septum development	Biological process	3	17	246	16119	11.5631	0.00203818	0.510157	2.69076	0.0121951	WHSC1//TBX5//GJA5
GO:0033139	regulation of peptidyl-serine phosphorylation of STAT protein	Biological process	3	17	246	16119	11.5631	0.00203818	0.510157	2.69076	0.0121951	IFNA7//IFNA14//IFNA16
GO:0033141	positive regulation of peptidyl-serine phosphorylation of STAT protein	Biological process	3	17	246	16119	11.5631	0.00203818	0.510157	2.69076	0.0121951	IFNA7//IFNA14//IFNA16
GO:0009118	regulation of nucleoside metabolic process	Biological process	18	552	246	16119	2.13666	0.00208678	0.510157	2.68052	0.0731707	ARFGAP3//EPHA5//FARP1//DOCK9//PLEKHG7//SRGAP1//AHSA2//ASAP3//DENND2C//DENND1B//DENND6A//RGL1//RALGPS1//ADCYAP1//SRGAP2//SNX18//MON2//PLCE1
GO:0043547	positive regulation of GTPase activity	Biological process	16	465	246	16119	2.2546	0.00214862	0.510157	2.66784	0.0650407	FARP1//DOCK9//PLEKHG7//SRGAP1//ASAP3//DENND2C//DENND1B//DENND6A//RGL1//RALGPS1//ADCYAP1//SRGAP2//SNX18//MON2//ARFGAP3//PLCE1
GO:0003171	atrioventricular valve development	Biological process	3	18	246	16119	10.9207	0.00241844	0.537726	2.61646	0.0121951	GJA5//TBX5//HEY1
GO:0008584	male gonad development	Biological process	7	121	246	16119	3.79067	0.00256013	0.537726	2.59174	0.0284553	AKAP9//SEMA3A//BCL2L11//CTNNA1//FGF9//GATA6//TFAP2C
GO:0046546	development of primary male sexual characteristics	Biological process	7	121	246	16119	3.79067	0.00256013	0.537726	2.59174	0.0284553	BCL2L11//CTNNA1//FGF9//GATA6//TFAP2C//AKAP9//SEMA3A
GO:0060045	positive regulation of cardiac muscle cell proliferation	Biological process	3	19	246	16119	10.346	0.00283978	0.553858	2.54672	0.0121951	FGF9//GATA6//TBX5
GO:2000178	negative regulation of neural precursor cell proliferation	Biological process	3	19	246	16119	10.346	0.00283978	0.553858	2.54672	0.0121951	VAX1//CTNNA1//BDNF
GO:0051345	positive regulation of hydrolase activity	Biological process	23	809	246	16119	1.86287	0.00310245	0.584224	2.5083	0.0934959	BCL2L11//EIF2AK3//PDE1C//FLT1//ABL2//PSME4//FARP1//DOCK9//PLEKHG7//SRGAP1//AHSA2//ASAP3//DENND2C//DENND1B//DENND6A//RGL1//RALGPS1//ADCYAP1//SRGAP2//SNX18//MON2//ARFGAP3//PLCE1
GO:0009894	regulation of catabolic process	Biological process	25	913	246	16119	1.79421	0.00338559	0.612134	2.47037	0.101626	ABL2//RB1CC1//BNIP3//ARFGAP3//EPHA5//FARP1//DOCK9//PLEKHG7//SRGAP1//FHIT//FBXO22//AHSA2//ASAP3//DENND2C//DENND1B//DENND6A//RGL1//RALGPS1//ADCYAP1//SRGAP2//SNX18//MON2//PLCE1//ENTPD5//DISC1
GO:0003279	cardiac septum development	Biological process	5	68	246	16119	4.81797	0.00379231	0.612134	2.4211	0.0203252	GATA6//WHSC1//GJA5//TBX5//HEY1
GO:2000177	regulation of neural precursor cell proliferation	Biological process	5	68	246	16119	4.81797	0.00379231	0.612134	2.4211	0.0203252	DISC1//VAX1//CTNNA1//BDNF//ADCYAP1
GO:0045341	MHC class I biosynthetic process	Biological process	3	21	246	16119	9.36063	0.00381112	0.612134	2.41895	0.0121951	IFNA7//IFNA14//IFNA16
GO:0045343	regulation of MHC class I biosynthetic process	Biological process	3	21	246	16119	9.36063	0.00381112	0.612134	2.41895	0.0121951	IFNA7//IFNA14//IFNA16
GO:0048731	system development	Biological process	78	3891	246	16119	1.31352	0.00400772	0.625319	2.3971	0.317073	ALPL//NPR3//TNFRSF11B//PAX1//EIF2AK3//OTOR//FGF9//VASH1//HEY1//GJA5//HOXA3//RORA//KLF5//MAP3K7//ADCYAP1//CTNNA1//FLT1//ARG2//BDNF//SEMA3A//VAX1//DISC1//BCL2L11//PCSK5//GATA6//ONECUT2//RB1CC1//TTPA//TFAP2C//PPP4R2//COL24A1//HERC6//ATP11C//WHSC1//TBX5//BMPR1A//NAIP//ITM2B//COL4A4//EPHA5//SRGAP2//ABL2//ANK1//SRGAP1//NTN4//RPS6KA5//FARP1//CACNA1A//CADM2//BAG3//PLCE1//JPH1//HK2//PRLR//WASF3//GIGYF2//A…
GO:0007530	sex determination	Biological process	3	22	246	16119	8.93514	0.00436363	0.627976	2.36015	0.0121951	TMEM184A//FGF9//SRD5A1
GO:0042501	serine phosphorylation of STAT protein	Biological process	3	22	246	16119	8.93514	0.00436363	0.627976	2.36015	0.0121951	IFNA7//IFNA14//IFNA16
GO:0009205	purine ribonucleoside triphosphate metabolic process	Biological process	30	1187	246	16119	1.65605	0.00441088	0.627976	2.35547	0.121951	NDUFA4//BDNF//GNB5//GNL3//RNF112//MYO3A//KIF21A//RAD51B//ABCE1//ABCC3//RECQL5//ARFGAP3//EPHA5//FARP1//DOCK9//PLEKHG7//SRGAP1//AHSA2//ASAP3//DENND2C//DENND1B//DENND6A//RGL1//RALGPS1//ADCYAP1//SRGAP2//SNX18//MON2//PLCE1//ENTPD5
GO:0050768	negative regulation of neurogenesis	Biological process	6	101	246	16119	3.89254	0.00450873	0.627976	2.34595	0.0243902	VAX1//CTNNA1//BDNF//SEMA3A//ADCYAP1//BMPR1A
GO:0009144	purine nucleoside triphosphate metabolic process	Biological process	30	1193	246	16119	1.64772	0.0047381	0.627976	2.3244	0.121951	NDUFA4//BDNF//GNB5//GNL3//RNF112//MYO3A//KIF21A//RAD51B//ABCE1//ABCC3//RECQL5//ARFGAP3//EPHA5//FARP1//DOCK9//PLEKHG7//SRGAP1//AHSA2//ASAP3//DENND2C//DENND1B//DENND6A//RGL1//RALGPS1//ADCYAP1//SRGAP2//SNX18//MON2//PLCE1//ENTPD5
GO:0009199	ribonucleoside triphosphate metabolic process	Biological process	30	1193	246	16119	1.64772	0.0047381	0.627976	2.3244	0.121951	NDUFA4//BDNF//GNB5//GNL3//RNF112//MYO3A//KIF21A//RAD51B//ABCE1//ABCC3//RECQL5//ARFGAP3//EPHA5//FARP1//DOCK9//PLEKHG7//SRGAP1//AHSA2//ASAP3//DENND2C//DENND1B//DENND6A//RGL1//RALGPS1//ADCYAP1//SRGAP2//SNX18//MON2//PLCE1//ENTPD5
GO:0003281	ventricular septum development	Biological process	4	45	246	16119	5.82439	0.0048297	0.627976	2.31608	0.0162602	WHSC1//HEY1//GJA5//TBX5
GO:0021697	cerebellar cortex formation	Biological process	3	23	246	16119	8.54666	0.00496222	0.630202	2.30432	0.0121951	RORA//ATXN2//CACNA1A
GO:0007265	Ras protein signal transduction	Biological process	16	509	246	16119	2.05971	0.00516803	0.641423	2.28667	0.0650407	SRGAP1//RTKN//RALGPS1//PLCE1
GO:0017148	negative regulation of translation	Biological process	5	74	246	16119	4.42732	0.00544479	0.656012	2.26402	0.0203252	EIF2AK3//PAIP2B//RPL13A//GIGYF2//IGFBP5
GO:0033138	positive regulation of peptidyl-serine phosphorylation	Biological process	5	75	246	16119	4.36829	0.00576272	0.656012	2.23937	0.0203252	IFNA7//IFNA14//IFNA16//CREBL2//BDNF
GO:0009141	nucleoside triphosphate metabolic process	Biological process	30	1213	246	16119	1.62055	0.00598092	0.656012	2.22323	0.121951	NDUFA4//BDNF//GNB5//GNL3//RNF112//MYO3A//KIF21A//RAD51B//ABCE1//ABCC3//RECQL5//ARFGAP3//EPHA5//FARP1//DOCK9//PLEKHG7//SRGAP1//AHSA2//ASAP3//DENND2C//DENND1B//DENND6A//RGL1//RALGPS1//ADCYAP1//SRGAP2//SNX18//MON2//PLCE1//ENTPD5
GO:0060337	type I interferon signaling pathway	Biological process	5	76	246	16119	4.31082	0.00609352	0.656012	2.21513	0.0203252	IFNA7//IFNA14//IFNA16//IFIT3//XAF1
GO:0071357	cellular response to type I interferon	Biological process	5	76	246	16119	4.31082	0.00609352	0.656012	2.21513	0.0203252	IFIT3//IFNA7//IFNA14//IFNA16//XAF1
GO:0003179	heart valve morphogenesis	Biological process	3	25	246	16119	7.86293	0.00630168	0.656012	2.20054	0.0121951	TBX5//HEY1//GJA5
GO:0051056	regulation of small GTPase mediated signal transduction	Biological process	15	474	246	16119	2.07356	0.00630206	0.656012	2.20052	0.0609756	ARFGAP3//EPHA5//FARP1//DOCK9//PLEKHG7//SRGAP1//RALGPS1//ASAP3//DENND2C//DENND1B//DENND6A//RGL1//ADCYAP1//SRGAP2//PLCE1
GO:0034340	response to type I interferon	Biological process	5	77	246	16119	4.25483	0.00643745	0.656012	2.19129	0.0203252	IFIT3//IFNA7//IFNA14//IFNA16//XAF1
GO:0060411	cardiac septum morphogenesis	Biological process	4	49	246	16119	5.34893	0.00655044	0.656012	2.18373	0.0162602	GATA6//WHSC1//HEY1//TBX5
GO:0002323	natural killer cell activation involved in immune response	Biological process	3	26	246	16119	7.56051	0.00704438	0.656012	2.15216	0.0121951	IFNA7//IFNA14//IFNA16
GO:0021533	cell differentiation in hindbrain	Biological process	3	26	246	16119	7.56051	0.00704438	0.656012	2.15216	0.0121951	RORA//ATXN2//CACNA1A
GO:0021680	cerebellar Purkinje cell layer development	Biological process	3	26	246	16119	7.56051	0.00704438	0.656012	2.15216	0.0121951	RORA//ATXN2//CACNA1A
GO:0009203	ribonucleoside triphosphate catabolic process	Biological process	27	1075	246	16119	1.64573	0.00741222	0.656012	2.13005	0.109756	GNB5//GNL3//RNF112//MYO3A//KIF21A//RAD51B//ABCE1//ABCC3//RECQL5//ARFGAP3//EPHA5//FARP1//DOCK9//PLEKHG7//SRGAP1//AHSA2//ASAP3//DENND2C//DENND1B//DENND6A//RGL1//RALGPS1//ADCYAP1//SRGAP2//SNX18//MON2//PLCE1
GO:0009207	purine ribonucleoside triphosphate catabolic process	Biological process	27	1075	246	16119	1.64573	0.00741222	0.656012	2.13005	0.109756	GNB5//GNL3//RNF112//MYO3A//KIF21A//RAD51B//ABCE1//ABCC3//RECQL5//ARFGAP3//EPHA5//FARP1//DOCK9//PLEKHG7//SRGAP1//AHSA2//ASAP3//DENND2C//DENND1B//DENND6A//RGL1//RALGPS1//ADCYAP1//SRGAP2//SNX18//MON2//PLCE1
GO:1900542	regulation of purine nucleotide metabolic process	Biological process	19	673	246	16119	1.84987	0.00749896	0.656012	2.125	0.0772358	ADCYAP1//NPR3//ARFGAP3//EPHA5//FARP1//DOCK9//PLEKHG7//SRGAP1//AHSA2//ASAP3//DENND2C//DENND1B//DENND6A//RGL1//RALGPS1//SRGAP2//SNX18//MON2//PLCE1
GO:0007267	cell-cell signaling	Biological process	29	1182	246	16119	1.60762	0.00763061	0.656012	2.11744	0.117886	AKAP9//KCNH5//GRIK4//HTR1F//KCNA4//KCNJ3//MYO5A//CACNA1A//DLGAP1//DDC//BLOC1S6//EIF2AK3//BDNF//CPLX4//NETO1//PDLIM5//EPHA5//ADCYAP1//GJA5//DISC1//CHST4//FGF9//GJA3//IFNA7//PCSK5//IL36G//TBX5//TFAP2C//TNFSF8
GO:0009146	purine nucleoside triphosphate catabolic process	Biological process	27	1078	246	16119	1.64115	0.00767935	0.656012	2.11468	0.109756	GNB5//GNL3//RNF112//MYO3A//KIF21A//RAD51B//ABCE1//ABCC3//RECQL5//ARFGAP3//EPHA5//FARP1//DOCK9//PLEKHG7//SRGAP1//AHSA2//ASAP3//DENND2C//DENND1B//DENND6A//RGL1//RALGPS1//ADCYAP1//SRGAP2//SNX18//MON2//PLCE1
GO:0003170	heart valve development	Biological process	3	27	246	16119	7.28049	0.00783682	0.656012	2.10586	0.0121951	GJA5//TBX5//HEY1
GO:0060043	regulation of cardiac muscle cell proliferation	Biological process	3	27	246	16119	7.28049	0.00783682	0.656012	2.10586	0.0121951	TBX5//FGF9//GATA6
GO:0006140	regulation of nucleotide metabolic process	Biological process	19	676	246	16119	1.84166	0.00784549	0.656012	2.10538	0.0772358	ADCYAP1//NPR3//ARFGAP3//EPHA5//FARP1//DOCK9//PLEKHG7//SRGAP1//AHSA2//ASAP3//DENND2C//DENND1B//DENND6A//RGL1//RALGPS1//SRGAP2//SNX18//MON2//PLCE1
GO:0006184	GTP catabolic process	Biological process	20	726	246	16119	1.80508	0.00796576	0.656012	2.09877	0.0813008	ARFGAP3//EPHA5//FARP1//DOCK9//PLEKHG7//SRGAP1//ASAP3//DENND2C//DENND1B//DENND6A//RGL1//RALGPS1//ADCYAP1//SRGAP2//SNX18//MON2//PLCE1//GNB5//GNL3//RNF112
GO:0009143	nucleoside triphosphate catabolic process	Biological process	27	1082	246	16119	1.63508	0.00804788	0.656012	2.09432	0.109756	GNB5//GNL3//RNF112//MYO3A//KIF21A//RAD51B//ABCE1//ABCC3//RECQL5//ARFGAP3//EPHA5//FARP1//DOCK9//PLEKHG7//SRGAP1//AHSA2//ASAP3//DENND2C//DENND1B//DENND6A//RGL1//RALGPS1//ADCYAP1//SRGAP2//SNX18//MON2//PLCE1
GO:0007405	neuroblast proliferation	Biological process	4	52	246	16119	5.04034	0.0080784	0.656012	2.09267	0.0162602	DISC1//VAX1//CTNNA1//BDNF
GO:1901069	guanosine-containing compound catabolic process	Biological process	20	728	246	16119	1.80012	0.00819794	0.656012	2.0863	0.0813008	GNB5//GNL3//RNF112//ARFGAP3//EPHA5//FARP1//DOCK9//PLEKHG7//SRGAP1//ASAP3//DENND2C//DENND1B//DENND6A//RGL1//RALGPS1//ADCYAP1//SRGAP2//SNX18//MON2//PLCE1
GO:0042476	odontogenesis	Biological process	6	115	246	16119	3.41866	0.00840135	0.656012	2.07565	0.0243902	BCL2L11//CTNNA1//BMPR1A//TNFRSF11B//ALPL//MYO5A
GO:0006152	purine nucleoside catabolic process	Biological process	27	1087	246	16119	1.62756	0.008529	0.656012	2.0691	0.109756	GNB5//GNL3//RNF112//MYO3A//KIF21A//RAD51B//ABCE1//ABCC3//RECQL5//ARFGAP3//EPHA5//FARP1//DOCK9//PLEKHG7//SRGAP1//AHSA2//ASAP3//DENND2C//DENND1B//DENND6A//RGL1//RALGPS1//ADCYAP1//SRGAP2//SNX18//MON2//PLCE1
GO:0046130	purine ribonucleoside catabolic process	Biological process	27	1087	246	16119	1.62756	0.008529	0.656012	2.0691	0.109756	GNB5//GNL3//RNF112//MYO3A//KIF21A//RAD51B//ABCE1//ABCC3//RECQL5//ARFGAP3//EPHA5//FARP1//DOCK9//PLEKHG7//SRGAP1//AHSA2//ASAP3//DENND2C//DENND1B//DENND6A//RGL1//RALGPS1//ADCYAP1//SRGAP2//SNX18//MON2//PLCE1
GO:0003197	endocardial cushion development	Biological process	3	28	246	16119	7.02047	0.00867974	0.658334	2.06149	0.0121951	HEY1//BMPR1A//TBX5
GO:0007548	sex differentiation	Biological process	10	273	246	16119	2.40016	0.00935219	0.66857	2.02909	0.0406504	ADCYAP1//CTNNA1//BMPR1A//BCL2L11//FGF9//GATA6//TFAP2C//AKAP9//SEMA3A//SRD5A1
GO:0046039	GTP metabolic process	Biological process	20	738	246	16119	1.77573	0.00944282	0.66857	2.0249	0.0813008	GNB5//GNL3//RNF112//ARFGAP3//EPHA5//FARP1//DOCK9//PLEKHG7//SRGAP1//ASAP3//DENND2C//DENND1B//DENND6A//RGL1//RALGPS1//ADCYAP1//SRGAP2//SNX18//MON2//PLCE1
GO:0042454	ribonucleoside catabolic process	Biological process	27	1097	246	16119	1.61272	0.00956253	0.66857	2.01943	0.109756	GNB5//GNL3//RNF112//MYO3A//KIF21A//RAD51B//ABCE1//ABCC3//RECQL5//ARFGAP3//EPHA5//FARP1//DOCK9//PLEKHG7//SRGAP1//AHSA2//ASAP3//DENND2C//DENND1B//DENND6A//RGL1//RALGPS1//ADCYAP1//SRGAP2//SNX18//MON2//PLCE1
GO:0003181	atrioventricular valve morphogenesis	Biological process	2	10	246	16119	13.1049	0.00962882	0.66857	2.01643	0.00813008	HEY1//TBX5
GO:0006983	ER overload response	Biological process	2	10	246	16119	13.1049	0.00962882	0.66857	2.01643	0.00813008	ATG10//EIF2AK3
GO:0036037	CD8-positive, alpha-beta T cell activation	Biological process	2	10	246	16119	13.1049	0.00962882	0.66857	2.01643	0.00813008	PAX1//TNFSF8
GO:0006163	purine nucleotide metabolic process	Biological process	33	1418	246	16119	1.5249	0.00967167	0.66857	2.0145	0.134146	NDUFA4//BDNF//GNB5//GNL3//RNF112//MYO3A//KIF21A//RAD51B//ABCE1//ABCC3//RECQL5//ADCYAP1//NPR3//ARFGAP3//EPHA5//FARP1//DOCK9//PLEKHG7//SRGAP1//AHSA2//ASAP3//DENND2C//DENND1B//DENND6A//RGL1//RALGPS1//SRGAP2//SNX18//MON2//PLCE1//ENTPD5//RORA//FHIT
GO:0046128	purine ribonucleoside metabolic process	Biological process	30	1260	246	16119	1.5601	0.0100088	0.679518	1.99962	0.121951	NDUFA4//BDNF//GNB5//GNL3//RNF112//MYO3A//KIF21A//RAD51B//ABCE1//ABCC3//RECQL5//ARFGAP3//EPHA5//FARP1//DOCK9//PLEKHG7//SRGAP1//AHSA2//ASAP3//DENND2C//DENND1B//DENND6A//RGL1//RALGPS1//ADCYAP1//SRGAP2//SNX18//MON2//PLCE1//ENTPD5
GO:0009154	purine ribonucleotide catabolic process	Biological process	27	1102	246	16119	1.60541	0.0101166	0.679518	1.99496	0.109756	GNB5//GNL3//RNF112//MYO3A//KIF21A//RAD51B//ABCE1//ABCC3//RECQL5//ARFGAP3//EPHA5//FARP1//DOCK9//PLEKHG7//SRGAP1//AHSA2//ASAP3//DENND2C//DENND1B//DENND6A//RGL1//RALGPS1//ADCYAP1//SRGAP2//SNX18//MON2//PLCE1
GO:0009261	ribonucleotide catabolic process	Biological process	27	1103	246	16119	1.60395	0.0102306	0.679518	1.9901	0.109756	GNB5//GNL3//RNF112//MYO3A//KIF21A//RAD51B//ABCE1//ABCC3//RECQL5//ARFGAP3//EPHA5//FARP1//DOCK9//PLEKHG7//SRGAP1//AHSA2//ASAP3//DENND2C//DENND1B//DENND6A//RGL1//RALGPS1//ADCYAP1//SRGAP2//SNX18//MON2//PLCE1
GO:0042278	purine nucleoside metabolic process	Biological process	30	1263	246	16119	1.5564	0.0103278	0.679518	1.98599	0.121951	NDUFA4//BDNF//GNB5//GNL3//RNF112//MYO3A//KIF21A//RAD51B//ABCE1//ABCC3//RECQL5//ARFGAP3//EPHA5//FARP1//DOCK9//PLEKHG7//SRGAP1//AHSA2//ASAP3//DENND2C//DENND1B//DENND6A//RGL1//RALGPS1//ADCYAP1//SRGAP2//SNX18//MON2//PLCE1//ENTPD5
GO:0003230	cardiac atrium development	Biological process	3	30	246	16119	6.55244	0.0105196	0.683897	1.978	0.0121951	GJA5//WHSC1//TBX5
GO:1901068	guanosine-containing compound metabolic process	Biological process	20	748	246	16119	1.75199	0.0108363	0.690178	1.96512	0.0813008	GNB5//GNL3//RNF112//ARFGAP3//EPHA5//FARP1//DOCK9//PLEKHG7//SRGAP1//ASAP3//DENND2C//DENND1B//DENND6A//RGL1//RALGPS1//ADCYAP1//SRGAP2//SNX18//MON2//PLCE1
GO:0009164	nucleoside catabolic process	Biological process	27	1109	246	16119	1.59527	0.0109363	0.690178	1.96113	0.109756	GNB5//GNL3//RNF112//MYO3A//KIF21A//RAD51B//ABCE1//ABCC3//RECQL5//ARFGAP3//EPHA5//FARP1//DOCK9//PLEKHG7//SRGAP1//AHSA2//ASAP3//DENND2C//DENND1B//DENND6A//RGL1//RALGPS1//ADCYAP1//SRGAP2//SNX18//MON2//PLCE1
GO:0030030	cell projection organization	Biological process	27	1110	246	16119	1.59384	0.0110577	0.690178	1.95633	0.109756	SRGAP2//SEMA3A//VAX1//COL4A4//EPHA5//ABL2//ANK1//SRGAP1//NTN4//BDNF//RPS6KA5//TTC26//ONECUT2//DISC1//ADCYAP1//WASF3//KLF5//CTNNA1//BLOC1S6//LCA5//ATXN2//FARP1//CACNA1A//MYO3A//PTPN23//NOTO//PDLIM5
GO:0000050	urea cycle	Biological process	2	11	246	16119	11.9135	0.011651	0.690178	1.93364	0.00813008	SLC25A15//ARG2
GO:0003188	heart valve formation	Biological process	2	11	246	16119	11.9135	0.011651	0.690178	1.93364	0.00813008	HEY1//GJA5
GO:0060600	dichotomous subdivision of an epithelial terminal unit	Biological process	2	11	246	16119	11.9135	0.011651	0.690178	1.93364	0.00813008	TFAP2C//SEMA3A
GO:2000060	positive regulation of protein ubiquitination involved in ubiquitin-dependent protein catabolic process	Biological process	2	11	246	16119	11.9135	0.011651	0.690178	1.93364	0.00813008	FBXO22//DISC1
GO:0006195	purine nucleotide catabolic process	Biological process	27	1116	246	16119	1.58527	0.0118095	0.690178	1.92777	0.109756	GNB5//GNL3//RNF112//MYO3A//KIF21A//RAD51B//ABCE1//ABCC3//RECQL5//ARFGAP3//EPHA5//FARP1//DOCK9//PLEKHG7//SRGAP1//AHSA2//ASAP3//DENND2C//DENND1B//DENND6A//RGL1//RALGPS1//ADCYAP1//SRGAP2//SNX18//MON2//PLCE1
GO:1901658	glycosyl compound catabolic process	Biological process	27	1116	246	16119	1.58527	0.0118095	0.690178	1.92777	0.109756	GNB5//GNL3//RNF112//MYO3A//KIF21A//RAD51B//ABCE1//ABCC3//RECQL5//ARFGAP3//EPHA5//FARP1//DOCK9//PLEKHG7//SRGAP1//AHSA2//ASAP3//DENND2C//DENND1B//DENND6A//RGL1//RALGPS1//ADCYAP1//SRGAP2//SNX18//MON2//PLCE1
GO:0045444	fat cell differentiation	Biological process	7	161	246	16119	2.84889	0.01188	0.690178	1.92518	0.0284553	PTPRQ//RORA//CREBL2//MEDAG//EBF2//BNIP3//EIF2AK3
GO:0007416	synapse assembly	Biological process	5	90	246	16119	3.64024	0.0122196	0.698062	1.91294	0.0203252	PDLIM5//EPHA5//BDNF//FARP1//CACNA1A
GO:0021696	cerebellar cortex morphogenesis	Biological process	3	32	246	16119	6.14291	0.0125683	0.698062	1.90072	0.0121951	RORA//ATXN2//CACNA1A
GO:0072523	purine-containing compound catabolic process	Biological process	27	1122	246	16119	1.57679	0.0126023	0.698062	1.89955	0.109756	GNB5//GNL3//RNF112//MYO3A//KIF21A//RAD51B//ABCE1//ABCC3//RECQL5//ARFGAP3//EPHA5//FARP1//DOCK9//PLEKHG7//SRGAP1//AHSA2//ASAP3//DENND2C//DENND1B//DENND6A//RGL1//RALGPS1//ADCYAP1//SRGAP2//SNX18//MON2//PLCE1
GO:0061351	neural precursor cell proliferation	Biological process	6	126	246	16119	3.12021	0.0128213	0.698062	1.89207	0.0243902	DISC1//VAX1//CTNNA1//BDNF//RORA//ADCYAP1
GO:0009119	ribonucleoside metabolic process	Biological process	30	1285	246	16119	1.52975	0.0129318	0.698062	1.88834	0.121951	NDUFA4//BDNF//GNB5//GNL3//RNF112//MYO3A//KIF21A//RAD51B//ABCE1//ABCC3//RECQL5//ARFGAP3//EPHA5//FARP1//DOCK9//PLEKHG7//SRGAP1//AHSA2//ASAP3//DENND2C//DENND1B//DENND6A//RGL1//RALGPS1//ADCYAP1//SRGAP2//SNX18//MON2//PLCE1//ENTPD5
GO:0048856	anatomical structure development	Biological process	86	4566	246	16119	1.23414	0.0132246	0.698062	1.87862	0.349593	ALPL//NPR3//TNFRSF11B//PAX1//EIF2AK3//OTOR//FGF9//VASH1//HEY1//GJA5//HOXA3//RORA//KLF5//MAP3K7//ADCYAP1//CTNNA1//FLT1//ARG2//BDNF//BCL2L11//GATA6//BMPR1A//SEMA3A//VAX1//DISC1//PCSK5//TET1//TFAP2C//ONECUT2//RB1CC1//TTPA//TBX5//PPP4R2//COL24A1//HERC6//ATP11C//WHSC1//TDRD6//MPZL2//NOTO//NAIP//ITM2B//COL4A4//EPHA5//SRGAP2//ABL2//ANK1//SRGAP1//NTN4//RPS6KA5//FARP1//CACNA1A//CADM2//BAG3//MEST//PLCE1//J…
GO:0009150	purine ribonucleotide metabolic process	Biological process	32	1396	246	16119	1.50199	0.0132562	0.698062	1.87758	0.130081	NDUFA4//BDNF//GNB5//GNL3//RNF112//MYO3A//KIF21A//RAD51B//ABCE1//ABCC3//RECQL5//ADCYAP1//NPR3//ARFGAP3//EPHA5//FARP1//DOCK9//PLEKHG7//SRGAP1//AHSA2//ASAP3//DENND2C//DENND1B//DENND6A//RGL1//RALGPS1//SRGAP2//SNX18//MON2//PLCE1//ENTPD5//RORA
GO:2000146	negative regulation of cell motility	Biological process	7	165	246	16119	2.77982	0.013454	0.698062	1.87115	0.0284553	VASH1//SEMA3A//PTPN23//IGFBP5//TBX5//SRGAP2//CTNNA1
GO:0010389	regulation of G2/M transition of mitotic cell cycle	Biological process	3	33	246	16119	5.95676	0.0136722	0.698062	1.86416	0.0121951	RAD51B//KCNH5//CCNB3
GO:0055021	regulation of cardiac muscle tissue growth	Biological process	3	33	246	16119	5.95676	0.0136722	0.698062	1.86416	0.0121951	TBX5//FGF9//GATA6
GO:0003272	endocardial cushion formation	Biological process	2	12	246	16119	10.9207	0.0138416	0.698062	1.85881	0.00813008	HEY1//BMPR1A
GO:0019883	antigen processing and presentation of endogenous antigen	Biological process	2	12	246	16119	10.9207	0.0138416	0.698062	1.85881	0.00813008	ERAP2//CD1D
GO:0072521	purine-containing compound metabolic process	Biological process	33	1458	246	16119	1.48306	0.0142001	0.698062	1.84771	0.134146	NDUFA4//BDNF//FHIT//GNB5//GNL3//RNF112//MYO3A//KIF21A//RAD51B//ABCE1//ABCC3//RECQL5//ADCYAP1//NPR3//ARFGAP3//EPHA5//FARP1//DOCK9//PLEKHG7//SRGAP1//AHSA2//ASAP3//DENND2C//DENND1B//DENND6A//RGL1//RALGPS1//SRGAP2//SNX18//MON2//PLCE1//ENTPD5//RORA
GO:0050808	synapse organization	Biological process	7	167	246	16119	2.74653	0.0142947	0.698062	1.84483	0.0284553	FARP1//CACNA1A//PDLIM5//EPHA5//BDNF//DISC1//MYO5A
GO:0009166	nucleotide catabolic process	Biological process	27	1134	246	16119	1.5601	0.0143175	0.698062	1.84413	0.109756	GNB5//GNL3//RNF112//MYO3A//KIF21A//RAD51B//ABCE1//ABCC3//RECQL5//ARFGAP3//EPHA5//FARP1//DOCK9//PLEKHG7//SRGAP1//AHSA2//ASAP3//DENND2C//DENND1B//DENND6A//RGL1//RALGPS1//ADCYAP1//SRGAP2//SNX18//MON2//PLCE1
GO:0007517	muscle organ development	Biological process	11	336	246	16119	2.14514	0.0144022	0.698062	1.84157	0.0447154	HEY1//VAX1//KLF5//COPS2//BDNF//IGFBP5//FBXO22//TBX5//FGF9//GATA6//JPH1
GO:0007275	multicellular organismal development	Biological process	84	4459	246	16119	1.23437	0.0145079	0.698062	1.83839	0.341463	ALPL//NPR3//TNFRSF11B//PAX1//EIF2AK3//OTOR//FGF9//VASH1//HEY1//GJA5//HOXA3//RORA//KLF5//MAP3K7//ADCYAP1//CTNNA1//FLT1//ARG2//BDNF//BCL2L11//GATA6//BMPR1A//SEMA3A//VAX1//DISC1//PCSK5//TET1//TFAP2C//ONECUT2//RB1CC1//TTPA//PPP4R2//COL24A1//HERC6//ATP11C//WHSC1//TBX5//NOTO//NAIP//ITM2B//COL4A4//EPHA5//SRGAP2//ABL2//ANK1//SRGAP1//NTN4//RPS6KA5//FARP1//CACNA1A//CADM2//BAG3//PLCE1//JPH1//PRLR//HK2//GIGY…
GO:0018105	peptidyl-serine phosphorylation	Biological process	7	168	246	16119	2.73018	0.0147288	0.698062	1.83183	0.0284553	CREBL2//BDNF//IFNA7//IFNA14//IFNA16//RPS6KA5//MYO3A
GO:0048009	insulin-like growth factor receptor signaling pathway	Biological process	3	34	246	16119	5.78156	0.0148295	0.698062	1.82887	0.0121951	IGFBP5//GIGYF2//EIF2AK3
GO:0033135	regulation of peptidyl-serine phosphorylation	Biological process	5	95	246	16119	3.44865	0.0151599	0.698062	1.8193	0.0203252	CREBL2//BDNF//IFNA7//IFNA14//IFNA16
GO:0046425	regulation of JAK-STAT cascade	Biological process	5	95	246	16119	3.44865	0.0151599	0.698062	1.8193	0.0203252	IFNA7//IFNA14//IFNA16//PRLR//CRLF3
GO:1901292	nucleoside phosphate catabolic process	Biological process	27	1140	246	16119	1.55189	0.0152431	0.698062	1.81693	0.109756	GNB5//GNL3//RNF112//MYO3A//KIF21A//RAD51B//ABCE1//ABCC3//RECQL5//ARFGAP3//EPHA5//FARP1//DOCK9//PLEKHG7//SRGAP1//AHSA2//ASAP3//DENND2C//DENND1B//DENND6A//RGL1//RALGPS1//ADCYAP1//SRGAP2//SNX18//MON2//PLCE1
GO:0009259	ribonucleotide metabolic process	Biological process	32	1412	246	16119	1.48497	0.0154176	0.698062	1.81198	0.130081	NDUFA4//BDNF//GNB5//GNL3//RNF112//MYO3A//KIF21A//RAD51B//ABCE1//ABCC3//RECQL5//ADCYAP1//NPR3//ARFGAP3//EPHA5//FARP1//DOCK9//PLEKHG7//SRGAP1//AHSA2//ASAP3//DENND2C//DENND1B//DENND6A//RGL1//RALGPS1//SRGAP2//SNX18//MON2//PLCE1//ENTPD5//RORA
GO:0050807	regulation of synapse organization	Biological process	4	63	246	16119	4.16028	0.0156164	0.698062	1.80642	0.0162602	PDLIM5//EPHA5//BDNF//DISC1
GO:0051271	negative regulation of cellular component movement	Biological process	7	170	246	16119	2.69806	0.0156252	0.698062	1.80617	0.0284553	VASH1//SEMA3A//PTPN23//IGFBP5//TBX5//CTNNA1//SRGAP2
GO:0009653	anatomical structure morphogenesis	Biological process	48	2319	246	16119	1.35626	0.0159284	0.698062	1.79783	0.195122	OTOR//FGF9//VASH1//HEY1//GJA5//HOXA3//RORA//KLF5//MAP3K7//FLT1//BMPR1A//PAX1//TET1//TFAP2C//ALPL//TBX5//GATA6//WHSC1//ONECUT2//SEMA3A//VAX1//COL4A4//EPHA5//SRGAP2//ABL2//ANK1//SRGAP1//NTN4//BDNF//RPS6KA5//WASF3//ATP10A//TTC26//BNIP3//ATXN2//CACNA1A//IGFBP5//PCSK5//BCL2L11//CTNNA1//MYO5A//TNFRSF11B//FARP1//PTPN23//NOTO//PDLIM5//CPB2//MPZL2
GO:1902749	regulation of cell cycle G2/M phase transition	Biological process	3	35	246	16119	5.61638	0.0160406	0.698062	1.79478	0.0121951	KCNH5//CCNB3//RAD51B
GO:0009116	nucleoside metabolic process	Biological process	30	1307	246	16119	1.504	0.0160474	0.698062	1.7946	0.121951	NDUFA4//BDNF//GNB5//GNL3//RNF112//MYO3A//KIF21A//RAD51B//ABCE1//ABCC3//RECQL5//ARFGAP3//EPHA5//FARP1//DOCK9//PLEKHG7//SRGAP1//AHSA2//ASAP3//DENND2C//DENND1B//DENND6A//RGL1//RALGPS1//ADCYAP1//SRGAP2//SNX18//MON2//PLCE1//ENTPD5
GO:0019693	ribose phosphate metabolic process	Biological process	32	1417	246	16119	1.47973	0.0161488	0.698062	1.79186	0.130081	NDUFA4//BDNF//GNB5//GNL3//RNF112//MYO3A//KIF21A//RAD51B//ABCE1//ABCC3//RECQL5//ADCYAP1//NPR3//ARFGAP3//EPHA5//FARP1//DOCK9//PLEKHG7//SRGAP1//AHSA2//ASAP3//DENND2C//DENND1B//DENND6A//RGL1//RALGPS1//SRGAP2//SNX18//MON2//PLCE1//ENTPD5//RORA
GO:0019627	urea metabolic process	Biological process	2	13	246	16119	10.0807	0.0161952	0.698062	1.79061	0.00813008	SLC25A15//ARG2
GO:0060413	atrial septum morphogenesis	Biological process	2	13	246	16119	10.0807	0.0161952	0.698062	1.79061	0.00813008	WHSC1//TBX5
GO:0032502	developmental process	Biological process	95	5162	246	16119	1.20589	0.0162152	0.698062	1.79008	0.386179	ALPL//NPR3//TNFRSF11B//PAX1//EIF2AK3//OTOR//FGF9//VASH1//HEY1//GJA5//HOXA3//RORA//KLF5//MAP3K7//ADCYAP1//CTNNA1//FLT1//IGFBP5//ARG2//BDNF//BCL2L11//GATA6//BMPR1A//EBF2//SEMA3A//VAX1//DISC1//PCSK5//TET1//TFAP2C//ONECUT2//RB1CC1//TTPA//TBX5//PPP4R2//COL24A1//HERC6//ATP11C//WHSC1//TDRD6//PSME4//UTP14C//MPZL2//NOTO//NAIP//ITM2B//COL4A4//EPHA5//SRGAP2//ABL2//ANK1//SRGAP1//NTN4//RPS6KA5//FARP1//CACNA1A…
GO:0035270	endocrine system development	Biological process	6	133	246	16119	2.95599	0.0163618	0.698062	1.78617	0.0243902	GATA6//ADCYAP1//BMPR1A//EIF2AK3//ONECUT2//PAX1
GO:0072089	stem cell proliferation	Biological process	6	133	246	16119	2.95599	0.0163618	0.698062	1.78617	0.0243902	DISC1//FGF9//BMPR1A//VAX1//CTNNA1//BDNF
GO:0032319	regulation of Rho GTPase activity	Biological process	7	173	246	16119	2.65128	0.0170416	0.720454	1.76849	0.0284553	EPHA5//FARP1//DOCK9//PLEKHG7//SRGAP1//SRGAP2//ADCYAP1
GO:0044767	single-organism developmental process	Biological process	94	5110	246	16119	1.20534	0.0171505	0.720454	1.76572	0.382114	ALPL//NPR3//TNFRSF11B//PAX1//EIF2AK3//OTOR//FGF9//VASH1//HEY1//GJA5//HOXA3//RORA//KLF5//MAP3K7//ADCYAP1//CTNNA1//FLT1//IGFBP5//ARG2//BDNF//BCL2L11//GATA6//BMPR1A//EBF2//SEMA3A//VAX1//DISC1//PCSK5//TET1//TFAP2C//ONECUT2//RB1CC1//TTPA//TBX5//PPP4R2//COL24A1//HERC6//ATP11C//WHSC1//TDRD6//PSME4//UTP14C//NOTO//NAIP//ITM2B//COL4A4//EPHA5//SRGAP2//ABL2//ANK1//SRGAP1//NTN4//RPS6KA5//FARP1//CACNA1A//CADM2…
GO:0030879	mammary gland development	Biological process	6	136	246	16119	2.89078	0.0180675	0.740588	1.7431	0.0243902	HK2//PRLR//EIF2AK3//IGFBP5//TFAP2C//BCL2L11
GO:0050803	regulation of synapse structure and activity	Biological process	4	66	246	16119	3.97118	0.018242	0.740588	1.73893	0.0162602	PDLIM5//EPHA5//BDNF//DISC1
GO:0008406	gonad development	Biological process	8	217	246	16119	2.41565	0.0184969	0.740588	1.7329	0.0325203	ADCYAP1//CTNNA1//BCL2L11//FGF9//GATA6//TFAP2C//AKAP9//SEMA3A
GO:0060038	cardiac muscle cell proliferation	Biological process	3	37	246	16119	5.31279	0.0186249	0.740588	1.72991	0.0121951	TBX5//FGF9//GATA6
GO:0032793	positive regulation of CREB transcription factor activity	Biological process	2	14	246	16119	9.36063	0.0187063	0.740588	1.72801	0.00813008	EPHA5//RPS6KA5
GO:0071941	nitrogen cycle metabolic process	Biological process	2	14	246	16119	9.36063	0.0187063	0.740588	1.72801	0.00813008	SLC25A15//ARG2
GO:2000738	positive regulation of stem cell differentiation	Biological process	2	14	246	16119	9.36063	0.0187063	0.740588	1.72801	0.00813008	GATA6//TBX5
GO:1901657	glycosyl compound metabolic process	Biological process	30	1325	246	16119	1.48357	0.0190238	0.740588	1.7207	0.121951	NDUFA4//BDNF//GNB5//GNL3//RNF112//MYO3A//KIF21A//RAD51B//ABCE1//ABCC3//RECQL5//ARFGAP3//EPHA5//FARP1//DOCK9//PLEKHG7//SRGAP1//AHSA2//ASAP3//DENND2C//DENND1B//DENND6A//RGL1//RALGPS1//ADCYAP1//SRGAP2//SNX18//MON2//PLCE1//ENTPD5
GO:0048869	cellular developmental process	Biological process	67	3470	246	16119	1.26517	0.019084	0.740588	1.71933	0.272358	HEY1//FGF9//ALPL//IGFBP5//EBF2//SEMA3A//VAX1//DISC1//TET1//TFAP2C//EIF2AK3//ONECUT2//PPP4R2//COL24A1//HERC6//ATP11C//GATA6//TDRD6//CTNNA1//BDNF//COL4A4//EPHA5//SRGAP2//ABL2//ANK1//SRGAP1//NTN4//RPS6KA5//WASF3//ATP10A//TTC26//TBX5//ADCYAP1//BMPR1A//GIGYF2//CACNA1A//RORA//ATXN2//M1AP//CREBL2//FLT1//SRD5A1//UTP14C//COPS2//IFNA7//IFNA14//IFNA16//TFRC//BLOC1S6//MYO5A//MPZL2//PSME4//KLF5//PAX1//TNFSF8/…
GO:0044270	cellular nitrogen compound catabolic process	Biological process	33	1491	246	16119	1.45024	0.0191216	0.740588	1.71848	0.134146	RPL13A//UPF3A//PAN3//XRN1//GNB5//GNL3//RNF112//MYO3A//KIF21A//RAD51B//ABCE1//ABCC3//RECQL5//CCBL2//POP1//ARFGAP3//EPHA5//FARP1//DOCK9//PLEKHG7//SRGAP1//AHSA2//ASAP3//DENND2C//DENND1B//DENND6A//RGL1//RALGPS1//ADCYAP1//SRGAP2//SNX18//MON2//PLCE1
GO:0046700	heterocycle catabolic process	Biological process	33	1491	246	16119	1.45024	0.0191216	0.740588	1.71848	0.134146	RPL13A//UPF3A//PAN3//XRN1//GNB5//GNL3//RNF112//MYO3A//KIF21A//RAD51B//ABCE1//ABCC3//RECQL5//CCBL2//POP1//ARFGAP3//EPHA5//FARP1//DOCK9//PLEKHG7//SRGAP1//AHSA2//ASAP3//DENND2C//DENND1B//DENND6A//RGL1//RALGPS1//ADCYAP1//SRGAP2//SNX18//MON2//PLCE1
GO:0019439	aromatic compound catabolic process	Biological process	33	1493	246	16119	1.4483	0.019459	0.74835	1.71088	0.134146	RPL13A//UPF3A//PAN3//XRN1//GNB5//GNL3//RNF112//MYO3A//KIF21A//RAD51B//ABCE1//ABCC3//RECQL5//CCBL2//POP1//ARFGAP3//EPHA5//FARP1//DOCK9//PLEKHG7//SRGAP1//AHSA2//ASAP3//DENND2C//DENND1B//DENND6A//RGL1//RALGPS1//ADCYAP1//SRGAP2//SNX18//MON2//PLCE1
GO:0031960	response to corticosteroid	Biological process	6	139	246	16119	2.82839	0.0198913	0.753183	1.70134	0.0243902	GPR83//ALPL//FOSL2//ADCYAP1//HEY1//GRIK4
GO:0060338	regulation of type I interferon-mediated signaling pathway	Biological process	3	38	246	16119	5.17298	0.0199984	0.753183	1.699	0.0121951	IFNA7//IFNA14//IFNA16
GO:0060420	regulation of heart growth	Biological process	3	38	246	16119	5.17298	0.0199984	0.753183	1.699	0.0121951	TBX5//FGF9//GATA6
GO:0045137	development of primary sexual characteristics	Biological process	8	221	246	16119	2.37192	0.0203899	0.762666	1.69058	0.0325203	ADCYAP1//CTNNA1//BCL2L11//FGF9//GATA6//TFAP2C//AKAP9//SEMA3A
GO:0018209	peptidyl-serine modification	Biological process	7	180	246	16119	2.54817	0.0206949	0.768808	1.68414	0.0284553	MYO3A//CREBL2//BDNF//IFNA7//IFNA14//IFNA16//RPS6KA5
GO:0034655	nucleobase-containing compound catabolic process	Biological process	32	1446	246	16119	1.45006	0.0209603	0.773408	1.6786	0.130081	RPL13A//UPF3A//PAN3//XRN1//GNB5//GNL3//RNF112//MYO3A//KIF21A//RAD51B//ABCE1//ABCC3//RECQL5//POP1//ARFGAP3//EPHA5//FARP1//DOCK9//PLEKHG7//SRGAP1//AHSA2//ASAP3//DENND2C//DENND1B//DENND6A//RGL1//RALGPS1//ADCYAP1//SRGAP2//SNX18//MON2//PLCE1
GO:0021587	cerebellum morphogenesis	Biological process	3	39	246	16119	5.04034	0.0214264	0.785299	1.66905	0.0121951	RORA//ATXN2//CACNA1A
GO:0051336	regulation of hydrolase activity	Biological process	27	1177	246	16119	1.50311	0.0220643	0.795665	1.65631	0.109756	BCL2L11//EIF2AK3//PDE1C//FLT1//ABL2//FARP1//CNST//PSME4//ARFGAP3//EPHA5//DOCK9//PLEKHG7//SRGAP1//AHSA2//ASAP3//DENND2C//DENND1B//DENND6A//RGL1//RALGPS1//ADCYAP1//SRGAP2//NAIP//SNX18//MON2//PLCE1//PLA2R1
GO:0030101	natural killer cell activation	Biological process	4	70	246	16119	3.74425	0.0221463	0.795665	1.6547	0.0162602	IFNA7//IFNA14//IFNA16//BLOC1S6
GO:0046620	regulation of organ growth	Biological process	4	70	246	16119	3.74425	0.0221463	0.795665	1.6547	0.0162602	TBX5//FGF9//GATA6//BCL2L11
GO:0043330	response to exogenous dsRNA	Biological process	3	40	246	16119	4.91433	0.0229088	0.801219	1.64	0.0121951	IFNA7//IFNA14//IFNA16
GO:0051963	regulation of synapse assembly	Biological process	3	40	246	16119	4.91433	0.0229088	0.801219	1.64	0.0121951	EPHA5//BDNF//PDLIM5
GO:0002286	T cell activation involved in immune response	Biological process	4	71	246	16119	3.69151	0.0231959	0.801219	1.63459	0.0162602	RORA//IFNA7//IFNA14//IFNA16
GO:0003006	developmental process involved in reproduction	Biological process	16	604	246	16119	1.73575	0.0232401	0.801219	1.63376	0.0650407	ADCYAP1//CTNNA1//BMPR1A//TTPA//TDRD6//SRD5A1//BCL2L11//FGF9//GATA6//TFAP2C//TMEM184A//PSME4//AKAP9//HEY1//SEMA3A//ALPL
GO:0046434	organophosphate catabolic process	Biological process	27	1183	246	16119	1.49548	0.0233674	0.801219	1.63139	0.109756	GNB5//GNL3//RNF112//MYO3A//KIF21A//RAD51B//ABCE1//ABCC3//RECQL5//ARFGAP3//EPHA5//FARP1//DOCK9//PLEKHG7//SRGAP1//AHSA2//ASAP3//DENND2C//DENND1B//DENND6A//RGL1//RALGPS1//ADCYAP1//SRGAP2//SNX18//MON2//PLCE1
GO:0009117	nucleotide metabolic process	Biological process	34	1572	246	16119	1.41719	0.0236837	0.801219	1.62555	0.138211	NDUFA4//BDNF//FHIT//GNB5//GNL3//RNF112//MYO3A//KIF21A//RAD51B//ABCE1//ABCC3//RECQL5//ADCYAP1//NPR3//ARFGAP3//EPHA5//FARP1//DOCK9//PLEKHG7//SRGAP1//AHSA2//ASAP3//DENND2C//DENND1B//DENND6A//RGL1//RALGPS1//SRGAP2//UXS1//SNX18//MON2//PLCE1//ENTPD5//RORA
GO:0007266	Rho protein signal transduction	Biological process	8	228	246	16119	2.2991	0.0240278	0.801219	1.61929	0.0325203	SRGAP1//RTKN
GO:0030949	positive regulation of vascular endothelial growth factor receptor signaling pathway	Biological process	2	16	246	16119	8.19055	0.0241799	0.801219	1.61655	0.00813008	FGF9//FLT1
GO:0033962	cytoplasmic mRNA processing body assembly	Biological process	2	16	246	16119	8.19055	0.0241799	0.801219	1.61655	0.00813008	PAN3//ATXN2
GO:0034661	ncRNA catabolic process	Biological process	2	16	246	16119	8.19055	0.0241799	0.801219	1.61655	0.00813008	XRN1//POP1
GO:0060575	intestinal epithelial cell differentiation	Biological process	2	16	246	16119	8.19055	0.0241799	0.801219	1.61655	0.00813008	KLF5//GATA6
GO:0060976	coronary vasculature development	Biological process	2	16	246	16119	8.19055	0.0241799	0.801219	1.61655	0.00813008	GATA6//TBX5
GO:0030154	cell differentiation	Biological process	63	3269	246	16119	1.26278	0.0242082	0.801219	1.61604	0.256098	HEY1//FGF9//ALPL//IGFBP5//EBF2//SEMA3A//VAX1//DISC1//TET1//TFAP2C//EIF2AK3//ONECUT2//PPP4R2//COL24A1//HERC6//ATP11C//GATA6//TDRD6//CTNNA1//BDNF//COL4A4//EPHA5//SRGAP2//ABL2//ANK1//SRGAP1//NTN4//RPS6KA5//TBX5//ADCYAP1//WASF3//BMPR1A//GIGYF2//CACNA1A//RORA//ATXN2//COPS2//IFNA7//IFNA14//IFNA16//TFRC//BLOC1S6//MYO5A//MPZL2//PSME4//KLF5//PAX1//TNFSF8//CD1D//PTPRQ//CREBL2//MEDAG//FBXO22//FARP1//BNIP3//…
GO:0007595	lactation	Biological process	3	41	246	16119	4.79447	0.0244456	0.801494	1.6118	0.0121951	HK2//PRLR//EIF2AK3
GO:0014706	striated muscle tissue development	Biological process	10	318	246	16119	2.06052	0.0245101	0.801494	1.61066	0.0406504	TBX5//HEY1//VAX1//KLF5//COPS2//BDNF//IGFBP5//FBXO22//GATA6//FGF9
GO:0006753	nucleoside phosphate metabolic process	Biological process	34	1577	246	16119	1.4127	0.0246759	0.802114	1.60773	0.138211	NDUFA4//BDNF//FHIT//GNB5//GNL3//RNF112//MYO3A//KIF21A//RAD51B//ABCE1//ABCC3//RECQL5//ADCYAP1//NPR3//ARFGAP3//EPHA5//FARP1//DOCK9//PLEKHG7//SRGAP1//AHSA2//ASAP3//DENND2C//DENND1B//DENND6A//RGL1//RALGPS1//SRGAP2//UXS1//SNX18//MON2//PLCE1//ENTPD5//RORA
GO:0016202	regulation of striated muscle tissue development	Biological process	5	108	246	16119	3.03354	0.024918	0.80519	1.60349	0.0203252	BDNF//FBXO22//TBX5//FGF9//GATA6
GO:1901861	regulation of muscle tissue development	Biological process	5	109	246	16119	3.00571	0.0258026	0.813093	1.58834	0.0203252	BDNF//FBXO22//TBX5//FGF9//GATA6
GO:0010633	negative regulation of epithelial cell migration	Biological process	3	42	246	16119	4.68031	0.0260369	0.813093	1.58441	0.0121951	VASH1//SEMA3A//PTPN23
GO:0021795	cerebral cortex cell migration	Biological process	3	42	246	16119	4.68031	0.0260369	0.813093	1.58441	0.0121951	DISC1//SRGAP2//SEMA3A
GO:0030098	lymphocyte differentiation	Biological process	9	276	246	16119	2.13666	0.0261641	0.813093	1.58229	0.0365854	ATP11C//IFNA7//IFNA14//IFNA16//MPZL2//PAX1//TNFSF8//CD1D//RORA
GO:1901361	organic cyclic compound catabolic process	Biological process	33	1528	246	16119	1.41512	0.0261749	0.813093	1.58212	0.134146	RPL13A//UPF3A//PAN3//XRN1//GNB5//GNL3//RNF112//MYO3A//KIF21A//RAD51B//ABCE1//ABCC3//RECQL5//CCBL2//POP1//ARFGAP3//EPHA5//FARP1//DOCK9//PLEKHG7//SRGAP1//AHSA2//ASAP3//DENND2C//DENND1B//DENND6A//RGL1//RALGPS1//ADCYAP1//SRGAP2//SNX18//MON2//PLCE1
GO:0048634	regulation of muscle organ development	Biological process	5	110	246	16119	2.97838	0.0267072	0.813093	1.57337	0.0203252	BDNF//FBXO22//TBX5//FGF9//GATA6
GO:0007268	synaptic transmission	Biological process	18	717	246	16119	1.64496	0.0267529	0.813093	1.57263	0.0731707	CACNA1A//DDC//BLOC1S6//BDNF//GRIK4//CPLX4//NETO1//PDLIM5//EPHA5//ADCYAP1//DISC1//AKAP9//KCNH5//HTR1F//KCNA4//KCNJ3//MYO5A//DLGAP1
GO:0003203	endocardial cushion morphogenesis	Biological process	2	17	246	16119	7.70875	0.0271322	0.813093	1.56652	0.00813008	HEY1//BMPR1A
GO:0045947	negative regulation of translational initiation	Biological process	2	17	246	16119	7.70875	0.0271322	0.813093	1.56652	0.00813008	EIF2AK3//PAIP2B
GO:0048070	regulation of developmental pigmentation	Biological process	2	17	246	16119	7.70875	0.0271322	0.813093	1.56652	0.00813008	BLOC1S6//BCL2L11
GO:0048532	anatomical structure arrangement	Biological process	2	17	246	16119	7.70875	0.0271322	0.813093	1.56652	0.00813008	SEMA3A//BMPR1A
GO:0051304	chromosome separation	Biological process	2	17	246	16119	7.70875	0.0271322	0.813093	1.56652	0.00813008	M1AP//RECQL5
GO:0007411	axon guidance	Biological process	11	371	246	16119	1.94277	0.027525	0.813093	1.56027	0.0447154	SEMA3A//VAX1//COL4A4//EPHA5//SRGAP2//ABL2//ANK1//SRGAP1//NTN4//BDNF//RPS6KA5
GO:0097485	neuron projection guidance	Biological process	11	371	246	16119	1.94277	0.027525	0.813093	1.56027	0.0447154	SEMA3A//VAX1//COL4A4//EPHA5//SRGAP2//ABL2//ANK1//SRGAP1//NTN4//BDNF//RPS6KA5
GO:0021575	hindbrain morphogenesis	Biological process	3	43	246	16119	4.57147	0.0276824	0.813093	1.5578	0.0121951	RORA//ATXN2//CACNA1A
GO:0032941	secretion by tissue	Biological process	4	75	246	16119	3.49463	0.0276937	0.813093	1.55762	0.0162602	HK2//PRLR//EIF2AK3//NPR3
GO:0042787	protein ubiquitination involved in ubiquitin-dependent protein catabolic process	Biological process	4	75	246	16119	3.49463	0.0276937	0.813093	1.55762	0.0162602	FBXO22//DISC1//HERC6//HECW2
GO:0050793	regulation of developmental process	Biological process	37	1763	246	16119	1.37516	0.0279928	0.816889	1.55295	0.150407	DISC1//VAX1//CTNNA1//BDNF//WASF3//ATP10A//BNIP3//TBX5//ADCYAP1//ABL2//VASH1//BMPR1A//TET1//TFAP2C//EIF2AK3//TNFRSF11B//ATP11C//PTPRQ//RORA//CREBL2//MEDAG//IGFBP5//HEY1//FLT1//GATA6//BCL2L11//FGF9//FBXO22//SEMA3A//CACNA1A//BLOC1S6//PDLIM5//EPHA5//NTN4//TTPA//CPB2//SRGAP2
GO:1901135	carbohydrate derivative metabolic process	Biological process	43	2109	246	16119	1.33596	0.0281221	0.816889	1.55095	0.174797	CHST4//NDUFA4//BDNF//GNB5//GNL3//RNF112//MYO3A//KIF21A//RAD51B//ABCE1//ABCC3//RECQL5//ST6GALNAC3//LRP2//ENTPD5//TET1//PLA1A//ARSI//ARSJ//ADCYAP1//NPR3//HS3ST4//ARFGAP3//EPHA5//FARP1//DOCK9//PLEKHG7//SRGAP1//AHSA2//ASAP3//DENND2C//DENND1B//DENND6A//RGL1//RALGPS1//SRGAP2//UXS1//ITM2B//SNX18//MON2//PLCE1//RORA//HK2
GO:0042391	regulation of membrane potential	Biological process	11	374	246	16119	1.92719	0.0289551	0.83353	1.53828	0.0447154	SCN2A//MYO5A//BNIP3//CACNA1A//ADCYAP1//BDNF//GJA5//NETO1//KCNH5
GO:0014855	striated muscle cell proliferation	Biological process	3	44	246	16119	4.46757	0.0293821	0.83353	1.53192	0.0121951	TBX5//FGF9//GATA6
GO:0016358	dendrite development	Biological process	6	153	246	16119	2.56958	0.0300586	0.83353	1.52203	0.0243902	FARP1//SEMA3A//CACNA1A//SRGAP2//PDLIM5//BDNF
GO:0007420	brain development	Biological process	16	624	246	16119	1.68011	0.0301679	0.83353	1.52046	0.0650407	CACNA1A//RORA//ATXN2//FGF9//EPHA5//SEMA3A//DISC1//SRGAP2//TFAP2C//ADCYAP1//BMPR1A//LRP2//BCL2L11//VAX1//CADM2//BAG3
GO:0006586	indolalkylamine metabolic process	Biological process	2	18	246	16119	7.28049	0.0302214	0.83353	1.51969	0.00813008	CCBL2//DDC
GO:0034204	lipid translocation	Biological process	2	18	246	16119	7.28049	0.0302214	0.83353	1.51969	0.00813008	ATP11C//ATP10A
GO:0036296	response to increased oxygen levels	Biological process	2	18	246	16119	7.28049	0.0302214	0.83353	1.51969	0.00813008	BDNF//BNIP3
GO:0045332	phospholipid translocation	Biological process	2	18	246	16119	7.28049	0.0302214	0.83353	1.51969	0.00813008	ATP11C//ATP10A
GO:0055093	response to hyperoxia	Biological process	2	18	246	16119	7.28049	0.0302214	0.83353	1.51969	0.00813008	BDNF//BNIP3
GO:2000058	regulation of protein ubiquitination involved in ubiquitin-dependent protein catabolic process	Biological process	2	18	246	16119	7.28049	0.0302214	0.83353	1.51969	0.00813008	FBXO22//DISC1
GO:0060537	muscle tissue development	Biological process	10	331	246	16119	1.97959	0.0310904	0.850166	1.50737	0.0406504	TBX5//HEY1//VAX1//KLF5//COPS2//BDNF//IGFBP5//FBXO22//GATA6//FGF9
GO:0055024	regulation of cardiac muscle tissue development	Biological process	3	45	246	16119	4.36829	0.0311359	0.850166	1.50674	0.0121951	TBX5//FGF9//GATA6
GO:2000027	regulation of organ morphogenesis	Biological process	6	155	246	16119	2.53643	0.0317444	0.850264	1.49833	0.0243902	TNFRSF11B//BDNF//BMPR1A//NTN4//TBX5//CPB2
GO:0048858	cell projection morphogenesis	Biological process	19	784	246	16119	1.58796	0.0317452	0.850264	1.49832	0.0772358	SEMA3A//VAX1//COL4A4//EPHA5//SRGAP2//ABL2//ANK1//SRGAP1//NTN4//BDNF//RPS6KA5//TTC26//ONECUT2//ATXN2//FARP1//CACNA1A//PTPN23//NOTO//PDLIM5
GO:0035023	regulation of Rho protein signal transduction	Biological process	7	197	246	16119	2.32828	0.0317623	0.850264	1.49809	0.0284553	EPHA5//FARP1//DOCK9//PLEKHG7//SRGAP1//SRGAP2//ADCYAP1
GO:0040013	negative regulation of locomotion	Biological process	7	197	246	16119	2.32828	0.0317623	0.850264	1.49809	0.0284553	VASH1//SEMA3A//PTPN23//IGFBP5//TBX5//CTNNA1//SRGAP2
GO:1902531	regulation of intracellular signal transduction	Biological process	31	1442	246	16119	1.40864	0.0324704	0.86498	1.48851	0.126016	MAP3K7//PLCE1//ENTPD5//FLT1//MYO5A//ARFGAP3//EPHA5//FARP1//DOCK9//PLEKHG7//SRGAP1//RALGPS1//ASAP3//DENND2C//DENND1B//DENND6A//RGL1//ADCYAP1//SRGAP2//IFNA7//IFNA14//IFNA16//PRLR//TMEM9B//RORA//HRH4//FGF9//PLA2R1//CRLF3//IGFBP5//BCL2L11
GO:1901019	regulation of calcium ion transmembrane transporter activity	Biological process	3	46	246	16119	4.27333	0.0329435	0.869103	1.48223	0.0121951	MYO5A//JPH1//GNB5
GO:1903169	regulation of calcium ion transmembrane transport	Biological process	3	46	246	16119	4.27333	0.0329435	0.869103	1.48223	0.0121951	MYO5A//JPH1//GNB5
GO:0006301	postreplication repair	Biological process	2	19	246	16119	6.8973	0.0334427	0.873832	1.4757	0.00813008	REV3L//POLH
GO:0007184	SMAD protein import into nucleus	Biological process	2	19	246	16119	6.8973	0.0334427	0.873832	1.4757	0.00813008	BMPR1A//ZFYVE9
GO:0044248	cellular catabolic process	Biological process	49	2490	246	16119	1.28944	0.0341131	0.887103	1.46708	0.199187	RB1CC1//RPL13A//UPF3A//HERC6//HECW2//PAN3//XRN1//GNB5//GNL3//RNF112//MYO3A//KIF21A//RAD51B//ABCE1//ABCC3//RECQL5//FBXL4//FBXO22//CCBL2//ATG10//PSME4//ABL2//BNIP3//POP1//JKAMP//ARFGAP3//EPHA5//FARP1//DOCK9//PLEKHG7//SRGAP1//FHIT//AHSA2//ASAP3//DENND2C//DENND1B//DENND6A//RGL1//RALGPS1//ADCYAP1//SRGAP2//ACAD11//PTPN23//SNX18//MON2//PLCE1//MAGEC2//ENTPD5//DISC1
GO:0043604	amide biosynthetic process	Biological process	3	47	246	16119	4.18241	0.0348046	0.896547	1.45836	0.0121951	SLC25A15//ARG2//PCSK5
GO:0055017	cardiac muscle tissue growth	Biological process	3	47	246	16119	4.18241	0.0348046	0.896547	1.45836	0.0121951	TBX5//FGF9//GATA6
GO:0031175	neuron projection development	Biological process	19	793	246	16119	1.56994	0.035035	0.898245	1.4555	0.0772358	SEMA3A//VAX1//COL4A4//EPHA5//SRGAP2//ABL2//ANK1//SRGAP1//NTN4//BDNF//RPS6KA5//DISC1//ADCYAP1//CTNNA1//ATXN2//FARP1//CACNA1A//PDLIM5//BLOC1S6
GO:0042475	odontogenesis of dentin-containing tooth	Biological process	4	81	246	16119	3.23577	0.0353526	0.902152	1.45158	0.0162602	TNFRSF11B//BCL2L11//CTNNA1//BMPR1A
GO:0048066	developmental pigmentation	Biological process	3	48	246	16119	4.09527	0.0367191	0.929828	1.43511	0.0121951	BLOC1S6//MYO5A//BCL2L11
GO:0055086	nucleobase-containing small molecule metabolic process	Biological process	34	1628	246	16119	1.36845	0.0367777	0.929828	1.43442	0.138211	NDUFA4//BDNF//FHIT//GNB5//GNL3//RNF112//MYO3A//KIF21A//RAD51B//ABCE1//ABCC3//RECQL5//ADCYAP1//NPR3//ARFGAP3//EPHA5//FARP1//DOCK9//PLEKHG7//SRGAP1//AHSA2//ASAP3//DENND2C//DENND1B//DENND6A//RGL1//RALGPS1//SRGAP2//UXS1//SNX18//MON2//PLCE1//ENTPD5//RORA
GO:0030336	negative regulation of cell migration	Biological process	6	161	246	16119	2.4419	0.0371675	0.935354	1.42984	0.0243902	VASH1//SEMA3A//PTPN23//IGFBP5//SRGAP2//TBX5
GO:0022414	reproductive process	Biological process	26	1181	246	16119	1.44254	0.0378388	0.942823	1.42206	0.105691	ADCYAP1//CTNNA1//BMPR1A//TTPA//ALPL//TDRD6//BCL2L11//AKAP9//ADAM28//M1AP//UTP14C//TRIM36//SRD5A1//FOSL2//PCSK5//PRLR//PTGFR//HK2//EIF2AK3//FGF9//GATA6//TFAP2C//TMEM184A//PSME4//HEY1//SEMA3A
GO:0033002	muscle cell proliferation	Biological process	5	121	246	16119	2.70762	0.0380009	0.942823	1.42021	0.0203252	IGFBP5//NPR3//TBX5//FGF9//GATA6
GO:0045598	regulation of fat cell differentiation	Biological process	4	83	246	16119	3.1578	0.0381516	0.942823	1.41849	0.0162602	RORA//CREBL2//MEDAG//PTPRQ
GO:0019637	organophosphate metabolic process	Biological process	39	1921	246	16119	1.33027	0.0381549	0.942823	1.41845	0.158537	NDUFA4//BDNF//FHIT//GNB5//GNL3//RNF112//MYO3A//KIF21A//RAD51B//ABCE1//ABCC3//RECQL5//GATA6//PLCE1//PIK3C2G//PLA1A//ADCYAP1//NPR3//ARFGAP3//EPHA5//FARP1//DOCK9//PLEKHG7//SRGAP1//AHSA2//ASAP3//DENND2C//DENND1B//DENND6A//RGL1//RALGPS1//SRGAP2//UXS1//SNX18//MON2//ENTPD5//RORA//FAR1//HK2
GO:0032990	cell part morphogenesis	Biological process	19	803	246	16119	1.55039	0.0389802	0.958878	1.40916	0.0772358	SEMA3A//VAX1//COL4A4//EPHA5//SRGAP2//ABL2//ANK1//SRGAP1//NTN4//BDNF//RPS6KA5//TTC26//ONECUT2//ATXN2//FARP1//CACNA1A//PTPN23//NOTO//PDLIM5
GO:1901136	carbohydrate derivative catabolic process	Biological process	27	1241	246	16119	1.42559	0.0392875	0.961075	1.40575	0.109756	GNB5//GNL3//RNF112//MYO3A//KIF21A//RAD51B//ABCE1//ABCC3//RECQL5//ARFGAP3//EPHA5//FARP1//DOCK9//PLEKHG7//SRGAP1//AHSA2//ASAP3//DENND2C//DENND1B//DENND6A//RGL1//RALGPS1//ADCYAP1//SRGAP2//SNX18//MON2//PLCE1
GO:0038034	signal transduction in absence of ligand	Biological process	4	84	246	16119	3.12021	0.0395975	0.961075	1.40233	0.0162602	BCL2L11//ITM2B//BAG3//CTNNA1
GO:0097192	extrinsic apoptotic signaling pathway in absence of ligand	Biological process	4	84	246	16119	3.12021	0.0395975	0.961075	1.40233	0.0162602	CTNNA1//BCL2L11//ITM2B//BAG3
GO:0032402	melanosome transport	Biological process	2	21	246	16119	6.24042	0.0402632	0.968622	1.39509	0.00813008	BLOC1S6//MYO5A
GO:0072132	mesenchyme morphogenesis	Biological process	2	21	246	16119	6.24042	0.0402632	0.968622	1.39509	0.00813008	HEY1//BMPR1A
GO:0021695	cerebellar cortex development	Biological process	3	50	246	16119	3.93146	0.0407069	0.972549	1.39033	0.0121951	CACNA1A//RORA//ATXN2
GO:0071310	cellular response to organic substance	Biological process	36	1757	246	16119	1.34256	0.0407826	0.972549	1.38953	0.146341	EIF2AK3//BMPR1A//MAP3K7//ZFYVE9//NCOR2//FGF9//PDE1C//IFIT3//IFNA7//IFNA14//IFNA16//IFNGR2//XAF1//ONECUT2//FLT1//MYO5A//C2CD5//FOSL2//RORA//PRLR//BCL2L11//ADCYAP1//PCSK5//RPS6KA5//EPHA5//ABL2//DDC//IGFBP5//CPB2//RPL13A//GATA6//HEY1//ALPL//KLF5//CTNNA1//KLF11
GO:0007589	body fluid secretion	Biological process	4	85	246	16119	3.0835	0.0410743	0.975246	1.38643	0.0162602	HK2//PRLR//EIF2AK3//NPR3
GO:0051899	membrane depolarization	Biological process	5	124	246	16119	2.64211	0.0415182	0.98152	1.38176	0.0203252	BDNF//GJA5//SCN2A//CACNA1A//NETO1
GO:0035556	intracellular signal transduction	Biological process	46	2345	246	16119	1.28534	0.0417275	0.982214	1.37958	0.186992	KCNH5//MAP3K7//PLCE1//PSME4//EIF2AK3//RB1CC1//RGL1//DOCK9//SRGAP2//SRGAP1//RALGPS1//RTKN//SCN2A//BCL2L11//RNF7//ENTPD5//FLT1//ADCYAP1//EPHA5//MYO5A//DISC1//PTGFR//TMEM9B//RORA//HRH4//FGF9//PLA2R1//CRLF3//NPR3//PIK3C2G//RPS6KA5//IGFBP5//PRLR//FHIT//BNIP3//ZBTB33
GO:0003205	cardiac chamber development	Biological process	5	125	246	16119	2.62098	0.042733	1	1.36924	0.0203252	GATA6//WHSC1//HEY1//TBX5//GJA5
GO:0010002	cardioblast differentiation	Biological process	2	22	246	16119	5.95676	0.0438531	1	1.358	0.00813008	GATA6//TBX5
GO:0032401	establishment of melanosome localization	Biological process	2	22	246	16119	5.95676	0.0438531	1	1.358	0.00813008	BLOC1S6//MYO5A
GO:0051904	pigment granule transport	Biological process	2	22	246	16119	5.95676	0.0438531	1	1.358	0.00813008	BLOC1S6//MYO5A
GO:0021543	pallium development	Biological process	5	126	246	16119	2.60017	0.043969	1	1.35685	0.0203252	EPHA5//DISC1//SRGAP2//SEMA3A//TFAP2C
GO:0009605	response to external stimulus	Biological process	39	1942	246	16119	1.31589	0.0439751	1	1.35679	0.158537	RB1CC1//FLT1//ADCYAP1//IFIT3//IFNA7//IFNGR2//ABCE1//PIK3C2G//FOSL2//SEMA3A//VAX1//COL4A4//EPHA5//SRGAP2//ABL2//ANK1//SRGAP1//NTN4//BDNF//RPS6KA5//TNFRSF11B//TTPA//OPN4//GNB5//LRP2//TNFSF8//FBXO22//CD1D//BNIP3//BAG3//ALPL//PTGFR//BLOC1S6//CPB2//RORA//CACNA1A//IFNA14//IFNA16//BCL2L11
GO:0010517	regulation of phospholipase activity	Biological process	4	87	246	16119	3.01262	0.0441206	1	1.35536	0.0162602	PDE1C//FLT1//ABL2//PLA2R1
GO:0034765	regulation of ion transmembrane transport	Biological process	9	307	246	16119	1.92091	0.0464505	1	1.33301	0.0365854	MYO5A//AHCYL1//JPH1//GNB5//KCNH5//KCNA4//KCNJ3//SCN2A//CACNA1A
GO:0022029	telencephalon cell migration	Biological process	3	53	246	16119	3.70893	0.0470801	1	1.32716	0.0121951	DISC1//SRGAP2//SEMA3A
GO:0060419	heart growth	Biological process	3	53	246	16119	3.70893	0.0470801	1	1.32716	0.0121951	TBX5//FGF9//GATA6
GO:0010656	negative regulation of muscle cell apoptotic process	Biological process	2	23	246	16119	5.69777	0.047557	1	1.32279	0.00813008	BAG3//ADCYAP1
GO:0035336	long-chain fatty-acyl-CoA metabolic process	Biological process	2	23	246	16119	5.69777	0.047557	1	1.32279	0.00813008	ELOVL2//FAR1
GO:0051905	establishment of pigment granule localization	Biological process	2	23	246	16119	5.69777	0.047557	1	1.32279	0.00813008	BLOC1S6//MYO5A
GO:0051384	response to glucocorticoid	Biological process	5	129	246	16119	2.53971	0.047805	1	1.32053	0.0203252	FOSL2//ADCYAP1//HEY1//GPR83//ALPL
GO:0061061	muscle structure development	Biological process	13	507	246	16119	1.68011	0.0478157	1	1.32043	0.0528455	HEY1//JPH1//VAX1//KLF5//COPS2//CTNNA1//RORA//BDNF//IGFBP5//FBXO22//GATA6//TBX5//FGF9
GO:0051093	negative regulation of developmental process	Biological process	16	664	246	16119	1.5789	0.0484443	1	1.31476	0.0650407	VAX1//CTNNA1//BDNF//BNIP3//TBX5//VASH1//BMPR1A//TET1//TFAP2C//TNFRSF11B//RORA//IGFBP5//SEMA3A//EPHA5//ADCYAP1//TTPA
GO:0043085	positive regulation of catalytic activity	Biological process	28	1323	246	16119	1.38676	0.0484499	1	1.31471	0.113821	MAP3K7//PLCE1//BCL2L11//EIF2AK3//PRLR//ADCYAP1//PDE1C//FLT1//ABL2//PSME4//FARP1//DOCK9//PLEKHG7//SRGAP1//AHSA2//ASAP3//DENND2C//DENND1B//DENND6A//RGL1//RALGPS1//SRGAP2//SNX18//MON2//ARFGAP3//NPR3//MAGEC2//EPM2AIP1
GO:0002065	columnar/cuboidal epithelial cell differentiation	Biological process	4	90	246	16119	2.9122	0.0489217	1	1.3105	0.0162602	GATA6//BLOC1S6//MYO5A//KLF5
GO:0031018	endocrine pancreas development	Biological process	3	54	246	16119	3.64024	0.0493074	1	1.30709	0.0121951	GATA6//EIF2AK3//ONECUT2
GO:0060078	regulation of postsynaptic membrane potential	Biological process	3	54	246	16119	3.64024	0.0493074	1	1.30709	0.0121951	BDNF//NETO1//ADCYAP1
GO:0021953	central nervous system neuron differentiation	Biological process	6	173	246	16119	2.27252	0.0497076	1	1.30358	0.0243902	GIGYF2//CACNA1A//RORA//ATXN2//SEMA3A//TFAP2C
