# Supplementary material for: MiR-369-3p participates in endometrioid adenocarcinoma via the regulation of autophagy
Source: Cancer Cell Int. 2019 Jul 11;19:178. doi: 10.1186/s12935-019-0897-8 (PMC6624956; doi:10.1186/s12935-019-0897-8)
Supplement: Supplementary file 2 — Additional file 2: Table S2. Three GO terms, (1) regulation of Ras GTPase activity, (2) regulation of neuroblast proliferation, and (3) regulation of cellular catabolic process, were statistically significant with p < 0.001, FDR ≤ 0.51. Five significantly enriched signalling pathways (Fisher p value ≤ 0.05) were identified. [file 12935_2019_897_MOESM2_ESM.xls]

## Sheet: hsa
#Column "PathwayID" stands for Pathway identifiers used in KEGG
#Column "Definition" stands for the definition of the PathwayID
#Column "OriginalWebSite"stands for The map's website,the nodes with red frame and red symbol are associated with the DE genes, green nodes have no significance
#Column "p-value"
"Fisher-Pvalue" stands for the enrichment p-value of the PathwayID used Fisher's exact test
#Column "SelectionCounts" stands for the Count of the DE genes' entities directly associated with the listed PathwayID
#Column "SelectionSize" stands for the total number of the DE genes' entities
#Column "Count" stands for the count of the chosen background population genes' entities associated with the listed PathwayID
#Column "Size" stands for the total number of chosen background population genes' entities
#Column "FDR" stands for the false discovery rate of the PathwayID
#Column "Enrichment_Score" stands for the Enrichment Score value of the PathwayID, it equals "-log10(Pvalue)"
#Column "GeneRatio" stands for the Gene Ratio value of the PathwayID, it equals "SelectionCounts/SelectionSize"
#Column "GENES" stands for the DE genes associated with the PathwayID
PathwayID	Definition	OriginalWebSite	Fisher-Pvalue	SelectionCounts	SelectionSize	Count	Size	FDR	Enrichment_Score	GeneRatio	Genes
hsa03008	Ribosome biogenesis in eukaryotes	http://www.genome.jp/kegg-bin/show_pathway?hsa03008+51077+26354+10940+9724+51096+54464	0.00191356	6	103	89	6990	0.369196	2.71816	0.058252	FCF1//GNL3//POP1//UTP14C//UTP18//XRN1
hsa04140	Regulation of autophagy	http://www.genome.jp/kegg-bin/show_pathway?hsa04140+83734+3448+3449+3444	0.0024613	4	103	39	6990	0.369196	2.60884	0.038835	ATG10//IFNA14//IFNA16//IFNA7
hsa05162	Measles	http://www.genome.jp/kegg-bin/show_pathway?hsa05162+10000+9451+3448+3449+3444+3460+6885	0.00379702	7	103	136	6990	0.379702	2.42056	0.067961	AKT3//EIF2AK3//IFNA14//IFNA16//IFNA7//IFNGR2//MAP3K7
hsa05152	Tuberculosis	http://www.genome.jp/kegg-bin/show_pathway?hsa05152+10000+3448+3449+3444+3460+3920+22925	0.0157322	7	103	178	6990	0.601416	1.80321	0.067961	AKT3//IFNA14//IFNA16//IFNA7//IFNGR2//LAMP2//PLA2R1
hsa04060	Cytokine-cytokine receptor interaction	http://www.genome.jp/kegg-bin/show_pathway?hsa04060+657+2321+3448+3449+3444+3460+5618+4982+944	0.0158307	9	103	265	6990	0.601416	1.8005	0.087379	BMPR1A//FLT1//IFNA14//IFNA16//IFNA7//IFNGR2//PRLR//TNFRSF11B//TNFSF8
hsa04066	HIF-1 signaling pathway	http://www.genome.jp/kegg-bin/show_pathway?hsa04066+10000+2321+3099+3460+7037	0.0176759	5	103	103	6990	0.601416	1.75262	0.048544	AKT3//FLT1//HK2//IFNGR2//TFRC
hsa04014	Ras signaling pathway	http://www.genome.jp/kegg-bin/show_pathway?hsa04014+27+10000+2254+2321+10681+51365+51196+23179	0.0184448	8	103	227	6990	0.601416	1.73413	0.07767	ABL2//AKT3//FGF9//FLT1//GNB5//PLA1A//PLCE1//RGL1
hsa04622	RIG-I-like receptor signaling pathway	http://www.genome.jp/kegg-bin/show_pathway?hsa04622+3448+3449+3444+6885	0.0194044	4	103	70	6990	0.601416	1.7121	0.038835	IFNA14//IFNA16//IFNA7//MAP3K7
hsa04620	Toll-like receptor signaling pathway	http://www.genome.jp/kegg-bin/show_pathway?hsa04620+10000+3448+3449+3444+6885	0.0197716	5	103	106	6990	0.601416	1.70396	0.048544	AKT3//IFNA14//IFNA16//IFNA7//MAP3K7
hsa04520	Adherens junction	http://www.genome.jp/kegg-bin/show_pathway?hsa04520+1495+4008+6885+10810	0.0232947	4	103	74	6990	0.601416	1.63274	0.038835	CTNNA1//LMO7//MAP3K7//WASF3
hsa04726	Serotonergic synapse	http://www.genome.jp/kegg-bin/show_pathway?hsa04726+773+1644+10681+3355+3760	0.0244386	5	103	112	6990	0.601416	1.61192	0.048544	CACNA1A//DDC//GNB5//HTR1F//KCNJ3
hsa04724	Glutamatergic synapse	http://www.genome.jp/kegg-bin/show_pathway?hsa04724+773+9229+10681+2900+3760	0.0261394	5	103	114	6990	0.601416	1.5827	0.048544	CACNA1A//DLGAP1//GNB5//GRIK4//KCNJ3
hsa04151	PI3K-Akt signaling pathway	http://www.genome.jp/kegg-bin/show_pathway?hsa04151+10000+10018+1286+2254+2321+10681+3448+3449+3444+5618	0.0281178	10	103	341	6990	0.601416	1.55102	0.097087	AKT3//BCL2L11//COL4A4//FGF9//FLT1//GNB5//IFNA14//IFNA16//IFNA7//PRLR
hsa04630	Jak-STAT signaling pathway	http://www.genome.jp/kegg-bin/show_pathway?hsa04630+10000+3448+3449+3444+3460+5618	0.0287661	6	103	158	6990	0.601416	1.54112	0.058252	AKT3//IFNA14//IFNA16//IFNA7//IFNGR2//PRLR
hsa04742	Taste transduction	http://www.genome.jp/kegg-bin/show_pathway?hsa04742+773+3355+5137+6326	0.0336811	4	103	83	6990	0.601416	1.47261	0.038835	CACNA1A//HTR1F//PDE1C//SCN2A
hsa04360	Axon guidance	http://www.genome.jp/kegg-bin/show_pathway?hsa04360+2044+59277+10371+57522+23380	0.0390411	5	103	127	6990	0.601416	1.40848	0.048544	EPHA5//NTN4//SEMA3A//SRGAP1//SRGAP2
hsa04728	Dopaminergic synapse	http://www.genome.jp/kegg-bin/show_pathway?hsa04728+10000+773+1644+10681+3760	0.0413176	5	103	129	6990	0.601416	1.38387	0.048544	AKT3//CACNA1A//DDC//GNB5//KCNJ3
hsa03460	Fanconi anemia pathway	http://www.genome.jp/kegg-bin/show_pathway?hsa03460+146956+5429+5980	0.042813	3	103	53	6990	0.601416	1.36842	0.029126	EME1//POLH//REV3L
hsa05320	Autoimmune thyroid disease	http://www.genome.jp/kegg-bin/show_pathway?hsa05320+3448+3449+3444	0.042813	3	103	53	6990	0.601416	1.36842	0.029126	IFNA14//IFNA16//IFNA7
hsa05164	Influenza A	http://www.genome.jp/kegg-bin/show_pathway?hsa05164+10000+9451+3448+3449+3444+3460	0.0440096	6	103	175	6990	0.601416	1.35645	0.058252	AKT3//EIF2AK3//IFNA14//IFNA16//IFNA7//IFNGR2
hsa05032	Morphine addiction	http://www.genome.jp/kegg-bin/show_pathway?hsa05032+773+10681+3760+5137	0.0448585	4	103	91	6990	0.601416	1.34816	0.038835	CACNA1A//GNB5//KCNJ3//PDE1C
hsa04380	Osteoclast differentiation	http://www.genome.jp/kegg-bin/show_pathway?hsa04380+10000+2355+3460+6885+4982	0.0448809	5	103	132	6990	0.601416	1.34794	0.048544	AKT3//FOSL2//IFNGR2//MAP3K7//TNFRSF11B
hsa05160	Hepatitis C	http://www.genome.jp/kegg-bin/show_pathway?hsa05160+10000+9451+3448+3449+3444	0.0461086	5	103	133	6990	0.601416	1.33622	0.048544	AKT3//EIF2AK3//IFNA14//IFNA16//IFNA7
